# Supplementary material for: Archival and Newly Isolated Historical Bacillus anthracis Strains Populate the Deeper Phylogeny of the A.Br.075(Sterne) Clade
Source: Pathogens. 2025 Jan 16;14(1):83. doi: 10.3390/pathogens14010083 (PMC11768132; doi:10.3390/pathogens14010083)
Supplement: Supplementary file 1 [file pathogens-14-00083-s001.zip]

Archive with 3 entries (3 files):
- Supplementary Table S2 - Primers for DMAA-analysis.xlsx
- Supplementary Table S3 - SNP Matrix.xlsx
- Supplementary_Table S1- Bacillus anthracis strains analyzed in this study.xlsx
