# Supplementary material for: Archival and Newly Isolated Historical Bacillus anthracis Strains Populate the Deeper Phylogeny of the A.Br.075(Sterne) Clade
Source: Pathogens. 2025 Jan 16;14(1):83. doi: 10.3390/pathogens14010083 (PMC11768132; doi:10.3390/pathogens14010083)
Supplement: Supplementary file 1 [file pathogens-14-00083-s001.zip › Supplementary Table S2 - Primers for DMAA-analysis.xlsx]

## Sheet: Tabelle1
Table S2: Primers used for DMAA-analysis
Name	SNP-Position*	SNP allele (DER/ANC)	Sequence (5'-3')	product length (bp)
canSNP A.Br.001**				112
A.Br.001 DER F	182,106	C/T	CAAATTTAATCTTTAAAGGAAAACCGAGAC
A.Br.001 ANC F			CAAATTTAATCTTTAAAGGAAAACCGAGAT
A.Br.001 R			CAACGCCCTCTATCTCAAATCC
canSNP A.Br.002**
A.Br.002 DER F	947,760	T/C	AGAAGGAGCAAGTAATGTTATAGGTTTAAGT	61
A.Br.002 ANC F			AGAAGGAGCAAGTAATGTTATAGGTTTACGC
A.Br.002 R			ACCTAAAATCGATAAAGCGACTGC
Sub-clade „Ortho-Sterne“ (A.Br.076)****
A.Br.Ortho-Sterne DER F	1,198,831	T/C***	CCAATCTTTTATTTGAATCTTACTGAAGTT	61
A.Br.Ortho-Sterne ANC F			CCAATCTTTTATTTGAATCTTACTGAAGTC
A.Br.Ortho-Sterne R			AATGCTGCCTATCGTTTGGAAAAAAC
Sub-clade „Para-Sterne“ (A.Br.078)****
A.Br.Para-Sterne DER F	2,658,086	C/G***	GGAGAAACCCCTAAATTTGTTGCC	70
A.Br.Para-Sterne ANC F			GGAGAAACCCCTAAATTTGTTGCG
A.Br.Para-Sterne R			CTCTCCTTTTCTCTTCCCAATGTTTC
Sub-clade „Eu-Sterne“
A.Br.Eu-Sterne DER F	5,140,491	T/C***	TAGTTAATTTAGAACATTCAGAAAAACTAATTCAT	78
A.Br.Eu-Sterne ANC F			TAGTTAATTTAGAACATTCAGAAAAACTAATTCAC
A.Br.Eu-Sterne R			GACTATGCAATTACCGTTGATTTTATAGC
Sub-clade A.Br.079
A.Br.079 DER F	517,199	A/G	CATTATCTTTCATAGGAGCTGTAGTTGTTAA	83
A.Br.079 ANC F			CATTATCTTTCATAGGAGCTGTAGTTGTTAG
A.Br.079 R			CACTACCGTCATTAAAAGTCCTAATAACATAC
A.Br.079Sub-clade A.Br.080
A.Br.080 DER F	2,271,412	A/G***	TTCTTCAAATAAAGGAAATAACTGCTCTCTTTACA	102
A.Br.080 ANC F			TTCTTCAAATAAAGGAAATAACTGCTCTCTTTACG
A.Br.080 R			GGAATTAACATATGGAGGGACAACATG
Sub-clade A02/B1+NL
SNP A02/B1+NL DER F	3,766,380	T/C***	GGCAGTTGCAGATTTACATGAAGATTACT	100
SNP A02/B1+NL ANC F			GGCAGTTGCAGATTTACATGAAGATTACC
SNP A02/B1+NL R			ACTACCATTAGCCAGTGTTTCAATTATTTC
SNP 4212929
SNP 4212929 DER F	4,212,929	A/C***	TATTCTCTGACATGGTATTCGTCTTTACTCA	92
SNP 4212929 ANC F			TATTCTCTGACATGGTATTCGTCTTTACTCC
SNP 4212929 R			CACACGATATGCAAAGTCAATTGG
SNP 5204006
SNP 5204006 DER F	5,204,006	A/G	CTGTACCACCCATTTGTCGTGATCA	112
SNP 5204006 ANC F			CTGTACCACCCATTTGTCGTGATCG
SNP 5204006 R			GAGATTAGTGTAAGTGACCAAGGAATG
* in Ames 'Ancestor' reference chromosome (accession # NC_007530)
underscored letters: intentional base mismatch in the antepenultimate position
bold letters: SNP position with derived (DER) or ancstral (ANC) nucleotide, respectively
** same chromosome position as in [30]
*** inverted sequence relative to the reference
**** [21]
