# Supplementary material for: Archival and Newly Isolated Historical Bacillus anthracis Strains Populate the Deeper Phylogeny of the A.Br.075(Sterne) Clade
Source: Pathogens. 2025 Jan 16;14(1):83. doi: 10.3390/pathogens14010083 (PMC11768132; doi:10.3390/pathogens14010083)
Supplement: Supplementary file 1 [file pathogens-14-00083-s001.zip › Supplementary_Table S1- Bacillus anthracis strains analyzed in this study.xlsx]

## Sheet: Tabelle1
Table S1: Bacillus anthracis strains analyzed in this study
Name	alt. Name	Accession	Genbank Accession #	BioSample #	Submitter	Plasmids	Host	Country of Collection	Collection_date
2000031075	2000031075	ASM78301v1	GCA_000783015.1	SAMN03165118	Georgia Institute of Technology	pXO1	Bos taurus	South Africa	Unknown
2000032975 / BC080	2000032975	ASM78316v1	GCA_000783165.1	SAMN03165128	Georgia Institute of Technology	pXO1,pXO2	Unknown	missing	1966-04-01
2000032979	2000032979	ASM78319v1	GCA_000783195.1	SAMN03165129	Georgia Institute of Technology	pXO1,pXO2	not applicable	USA	Unknown
2862		SRR31772186		SAMN45866393	Bundeswehr Institute of Microbiology	pXO1,pXO2	likely Cattle	Germany	1960-1970
2865		SRR31772185		SAMN45866394	Bundeswehr Institute of Microbiology	pXO1,pXO2	likely Cattle	Germany	1960-1970
3045		SRR31772197		SAMN45866383	Bundeswehr Institute of Microbiology	pXO1	Unknown	likely Germany	Unknown
34F2_Sterne	34F2_Sterne	ASM252571v1	GCA_002525715.1	SAMN07523112	USAMRIID	pXO1	Unknown	Unknown	Unknown
7702	7702	ASM2655971v1	GCA_026559715.1	SAMN31227697	The Johns Hopkins University Applied Physics Laboratory	pXO1	Unknown	Unknown	Unknown
A001		SRR31772174		SAMN45866404	Bundeswehr Institute of Microbiology	pXO1	likely Cattle	likely Germany	1962
A015		SRR31772204		SAMN45866377	Bundeswehr Institute of Microbiology	pXO1	Unknown	Unknown	Unknown
A0189		SRR31772180		SAMN45866399	Bundeswehr Institute of Microbiology	pXO1	Unknown	Poland	Unknown
A031		SRR31772173		SAMN45866405	Bundeswehr Institute of Microbiology	pXO1	Unknown	Germany	1972
A032		SRR31772203		SAMN45866378	Bundeswehr Institute of Microbiology	pXO1,pXO2	likely Cattle	Germany	1957
A035		SRR31772192		SAMN45866388	Bundeswehr Institute of Microbiology	pXO1,pXO2	likely Cattle	Germany	1958
A036		SRR31772183		SAMN45866396	Bundeswehr Institute of Microbiology	pXO1,pXO2	likely Cattle	Germany	1956
A037		SRR31772202		SAMN45866379	Bundeswehr Institute of Microbiology	pXO1,pXO2	likely Cattle	Germany	1960
A038		SRR31772201		SAMN45866380	Bundeswehr Institute of Microbiology	pXO1,pXO2	likely Cattle	Germany	Unknown
A039		SRR31772207		SAMN45866374	Bundeswehr Institute of Microbiology	pXO1,pXO2	likely Cattle	Germany	Unknown
A040		SRR31772191		SAMN45866389	Bundeswehr Institute of Microbiology	pXO1,pXO2	Cattle	Germany	Unknown
A041		SRR31772190		SAMN45866390	Bundeswehr Institute of Microbiology	pXO1,pXO2	Cattle	Germany	Unknown
A042		SRR31772199		SAMN45866381	Bundeswehr Institute of Microbiology	pXO1,pXO2	likely Cattle	Germany	Unknown
A065		SRR31772198		SAMN45866382	Bundeswehr Institute of Microbiology	pXO1,pXO2	likely Cattle	Germany	Unknown
A075		SRR31772172		SAMN45866406	Bundeswehr Institute of Microbiology	none	Unknown	United Kingdom	1987
A076		SRR31772171		SAMN45866407	Bundeswehr Institute of Microbiology	none	Unknown	United Kingdom	1987
A080		SRR31772188		SAMN45866391	Bundeswehr Institute of Microbiology	pXO1,pXO2	Cattle	Germany	Unknown
A081		SRR31772187		SAMN45866392	Bundeswehr Institute of Microbiology	pXO1,pXO2	likely Cattle	Germany	1959
A095		SRR31772211		SAMN45866362	Bundeswehr Institute of Microbiology	pXO1,pXO2	likely Cattle	likely Germany	1962
A100		SRR31772200		SAMN45866363	Bundeswehr Institute of Microbiology	pXO1	Unknown	likely Germany	1962
A102		SRR31772189		SAMN45866364	Bundeswehr Institute of Microbiology	pXO1,pXO2	likely Cattle	likely Germany	1954
A103		SRR31772212		SAMN45866361	Bundeswehr Institute of Microbiology	pXO1,pXO2	likely Cattle	likely Germany	1962
A106		SRR31772178		SAMN45866365	Bundeswehr Institute of Microbiology	pXO1,pXO2	likely Cattle	likely Germany	1962
A107		SRR31772167		SAMN45866366	Bundeswehr Institute of Microbiology	pXO1,pXO2	likely Cattle	likely Germany	1962
A118		SRR31772206		SAMN45866375	Bundeswehr Institute of Microbiology	pXO1	Unknown	Unknown	Unknown
A130		SRR31772193		SAMN45866387	Bundeswehr Institute of Microbiology	pXO1	Unknown	likely Germany	Unknown
A139		SRR31772194		SAMN45866386	Bundeswehr Institute of Microbiology	pXO1	Soil	Germany	2006
AF14		SRR31772161		SAMN45866370	Bundeswehr Institute of Microbiology	pXO1	Caprine	Namibia	2009
AF149		SRR31772209		SAMN45866372	Bundeswehr Institute of Microbiology	pXO1	Water	Namibia	2007
AF18		SRR31772210		SAMN45866371	Bundeswehr Institute of Microbiology	pXO1	Caprine	Namibia	2009
AF2		SRR31772164		SAMN45866367	Bundeswehr Institute of Microbiology	pXO1	Caprine	Namibia	2009
AF6		SRR31772163		SAMN45866368	Bundeswehr Institute of Microbiology	pXO1	Caprine	Namibia	2009
AF614		SRR31772208		SAMN45866373	Bundeswehr Institute of Microbiology	pXO1	Bovine	Namibia	2013
AF7		SRR31772162		SAMN45866369	Bundeswehr Institute of Microbiology	pXO1	Caprine	Namibia	2009
Ames 'Ancestor'			NC_007530		J. Craig Venter Institute	pXO1,pXO2	Cattle	USA	1981
ANSES_08-09	ANSES_08-09	ERR1596543		SAMEA4393133	EBI	pXO1,pXO2	Cattle	France	2008
ANSES_08-10	ANSES_08-10	ERR1596544		SAMEA4393134	EBI	pXO1,pXO2	Cattle	France	2008
ANSES_08-11	ANSES_08-11	ERR1596545		SAMEA4393135	EBI	pXO1,pXO2	Cattle	France	2008
ANSES_08-14	ANSES_08-14	ERR1596547		SAMEA4393137	EBI	pXO1,pXO2	Cattle	France	2008
ANSES_08-15	ANSES_08-15	ERR1596548		SAMEA4393138	EBI	pXO1,pXO2	Cattle	France	2008
ANSES_08-16	ANSES_08-16	ERR1596549		SAMEA4393139	EBI	pXO1,pXO2	Cattle	France	2008
ANSES_08-19	ANSES_08-19	ERR1596550		SAMEA4393140	EBI	pXO1,pXO2	Cattle	France	2008
ANSES_08-20	ANSES_08-20	ERR1596551		SAMEA4393141	EBI	pXO1,pXO2	Cattle	France	2008
ANSES_08-21-2	ANSES_08-21-2	ERR1596553		SAMEA4393143	EBI	pXO1,pXO2	Cattle	France	2008
ANSES_08-21-3	ANSES_08-21-3	ERR1596554		SAMEA4393144	EBI	pXO1,pXO2	Cattle	France	2008
ANSES_08-22-2	ANSES_08-22-2	ERR1596555		SAMEA4393145	EBI	pXO1,pXO2	Cattle	France	2008
ANSES_08-24	ANSES_08-24	ERR1596556		SAMEA4393146	EBI	pXO1,pXO2	Cattle	France	2008
ANSES_08-28	ANSES_08-28	ERR1596560		SAMEA4393150	EBI	pXO1,pXO2	Cattle	France	2008
ANSES_08-8_20	ANSES_08-8_20	ASM69751v2	GCA_000697515.2	SAMN02693047	ANSES	pXO1,pXO2	Cattle	France	2008
BA108	BA108	DRR128186		SAMD00115657	National Institute of Infectious Diseases	pXO1,pXO2	Unknown	Japan	1987
BA500	BA500	ASM252570v1	GCA_002525705.1	SAMN07523108	USAMRIID	pXO1	Unknown	Unknown	Unknown
BA663	BA663	ASM252568v1	GCA_002525685.1	SAMN07523111	USAMRIID	pXO1	Unknown	Unknown	Unknown
BA721	BA721	ASM252578v1	GCA_002525785.1	SAMN07523110	USAMRIID		Unknown	Unknown	Unknown
BA749	BA749	ASM2655973v1	GCA_026559735.1	SAMN31227700	The Johns Hopkins University Applied Physics Laboratory	pXO1	Unknown	Unknown	Unknown
BA750	BA750	ASM2668955v1	GCA_026689555.1	SAMN31227701	The Johns Hopkins University Applied Physics Laboratory	pXO1	Unknown	Unknown	Unknown
BA751	BA751	ASM2668953v1	GCA_026689535.1	SAMN31227702	The Johns Hopkins University Applied Physics Laboratory	pXO1	Unknown	Unknown	Unknown
BA752	BA752	ASM2668954v1	GCA_026689545.1	SAMN31227703	The Johns Hopkins University Applied Physics Laboratory	pXO1	Unknown	Unknown	Unknown
BA754	BA754	ASM2655975v1	GCA_026559755.1	SAMN31227705	The Johns Hopkins University Applied Physics Laboratory	pXO1	Unknown	Unknown	Unknown
BA755	BA755	ASM2655977v1	GCA_026559775.1	SAMN31227706	The Johns Hopkins University Applied Physics Laboratory	pXO1	Unknown	Unknown	Unknown
BA781	BA781	ASM252569v1	GCA_002525695.1	SAMN07523109	USAMRIID		Unknown	Unknown	Unknown
BAP350	BAP350	ASM2668959v1	GCA_026689595.1	SAMN31227699	The Johns Hopkins University Applied Physics Laboratory	pXO1	Unknown	Unknown	Unknown
BAP417	BAP417	ASM252576v1	GCA_002525765.1	SAMN07523106	USAMRIID		Unknown	Unknown	Unknown
BAP482	BAP482	ASM252577v1	GCA_002525775.1	SAMN07523107	USAMRIID		Unknown	Unknown	Unknown
BC043	2000031681	SRR5810989		SAMN07332907	Georgia Institute of Technology	pXO1	missing	Argentinia	1964-09-15
BC067	2000032823	SRR5811071		SAMN07332931	Georgia Institute of Technology	pXO2	missing	missing	missing
BC069	2000032879	SRR5810996		SAMN07332933	Georgia Institute of Technology	pXO1,pXO2	missing	Pakistan	1962-04-19
BC081	BC081	SRR5811038		SAMN07332945	Georgia Institute of Technology	pXO1,pXO2	animal	USA	missing
BC254	2008724832	SRR5811158		SAMN07333118	Georgia Institute of Technology	pXO1,pXO2	Homo sapiens	Bangladesh	missing
BC273	2008725094	SRR5811140		SAMN07333137	Georgia Institute of Technology	pXO1,pXO2	Capra aegagrus hircus	Bangladesh	2012-08-12
BC275	2011218264	SRR5811142		SAMN07333139	Georgia Institute of Technology	pXO1,pXO2	Homo sapiens	USA	missing
BC280	3000015247	SRR5811132		SAMN07333144	Georgia Institute of Technology	pXO1,pXO2	Animal	Bangladesh	2013-05-31
BC281	3000015248	SRR5811175		SAMN07333145	Georgia Institute of Technology	pXO1,pXO2	Animal	Bangladesh	2013-05-17
BC282	3000015250	SRR5811176		SAMN07333146	Georgia Institute of Technology	pXO1,pXO2	Animal	Bangladesh	2013-10-02
BC283	3000015251	SRR5811188		SAMN07333147	Georgia Institute of Technology	pXO1,pXO2	Animal	Bangladesh	2014-03-31
BC284	3000015252	SRR5811157		SAMN07333148	Georgia Institute of Technology	pXO1,pXO2	Animal	Bangladesh	2014-04-02
BFV	BFV	ASM74287v1	GCA_000742875.1	SAMN02736972	Los Alamos National Laboratory	pXO1,pXO2	Charcoal	Jamaica	Unknown
C		PDT001640478.1	GCA_029695585.1	SAMEA3736006	National Center for Biotechnology Information	pXO1,pXO2	Cattle	Denmark	1960
CDC_CULTURE_01/BC272	2008725092	SRR5810961		SAMN07333136	Georgia Institute of Technology	pXO1,pXO2	Capra aegagrus hircus	Bangladesh	2014-05-22
CDC_CULTURE_02/BC249	2008724724	SRR5811059		SAMN07333113	Georgia Institute of Technology	pXO1,pXO2	Homo sapiens	Bangladesh	2009-08-27
CDC_CULTURE_04/BC279	3000015246	SRR5811133		SAMN07333143	Georgia Institute of Technology	pXO1,pXO2	Animal	Bangladesh	2013-05-31
CDC_CULTURE_05/BC260	2008724999	SRR5811137		SAMN07333124	Georgia Institute of Technology	pXO1,pXO2	Bos taurus	Bangladesh	1905-07-03
CDC_CULTURE_06/BC259	2008724997	SRR5811143		SAMN07333123	Georgia Institute of Technology	pXO1,pXO2	Bos taurus	Bangladesh	1905-07-03
CDC_CULTURE_07/BC285	3000015257	SRR5811171		SAMN07333149	Georgia Institute of Technology	pXO1,pXO2	Animal	Bangladesh	2014-04-02
CVCC40205	CVCC40205	ASM2439679v1	GCA_024396795.1	SAMN27777120	Changchun Veterinary Research Institute	pXO1	Unknown	India	1954-11-20
CVI-127491		SRR31772184		SAMN45866395	Bundeswehr Institute of Microbiology	pXO1,pXO2	Cattle	The Netherlands	1991
CVI-128268		SRR31772196		SAMN45866384	Bundeswehr Institute of Microbiology	pXO1,pXO2	Cattle	The Netherlands	1991
CVI-13185		SRR31772205		SAMN45866376	Bundeswehr Institute of Microbiology	pXO1,pXO2	Cattle	The Netherlands	1991
CVI-131959-5		SRR31772195		SAMN45866385	Bundeswehr Institute of Microbiology	pXO1,pXO2	Cattle	The Netherlands	1991
CVI-132064-1		SRR31772170		SAMN45866408	Bundeswehr Institute of Microbiology	pXO1,pXO2	Cattle	The Netherlands	1991
delta Sterne	delta Sterne	ASM74269v1	GCA_000742695.1	SAMN02736981	Los Alamos National Laboratory		Unknown	Unknown	Unknown
DP-B-5747	DP-B-5747	ASM2655979v1	GCA_026559795.1	SAMN31227707	The Johns Hopkins University Applied Physics Laboratory	pXO1	Unknown	Unknown	Unknown
FDAARGOS_341	FDAARGOS_341	ASM220878v2	GCA_002208785.2	SAMN06173354	University of Maryland School of Medicine Institute for Genome Sciences (IGS) - sequencing center	pXO1	Environment	USA:MD	2015-04-15
K929		PDT001640473.1	GCA_029695685.1	SAMEA3736003	National Center for Biotechnology Information	pXO1,pXO2	Cattle	Denmark	1966
LUX1		SRR31772179		SAMN45866400	Bundeswehr Institute of Microbiology	pXO1,pXO2	soil	Luxembourg	2022
LUX2x		SRR31772177		SAMN45866401	Bundeswehr Institute of Microbiology	pXO1,pXO2	soil	Luxembourg	2022
LUX7		SRR31772176		SAMN45866402	Bundeswehr Institute of Microbiology	pXO1,pXO2	soil	Luxembourg	2022
LUX8x		SRR31772175		SAMN45866403	Bundeswehr Institute of Microbiology	pXO1,pXO2	soil	Luxembourg	2022
NR-1202	NR-1202	ASM3131743v1	GCA_031317435.1	SAMN12238216	BEI Resources	pXO1	not applicable	not applicable	Missing
NR-51483	NR-51483	ASM3131731v1	GCA_031317315.1	SAMN12238222	BEI Resources	pXO2	not applicable	not applicable	Missing
OK-05	OK-05	ASM3425914v1	GCA_034259145.1	SAMN38260084	Orissa University of Agriculture & Technology	pXO1,pXO2	Bubalus bubalis	India	2023-03-27
Parent1	Parent1	ASM168309v1	GCA_001683095.1	SAMN04093743	University of Illinois at Urbana-Champaign		not applicable	USA	not collected
Parent2	Parent2	ASM168306v1	GCA_001683065.1	SAMN04093744	University of Illinois at Urbana-Champaign		not applicable	USA	not collected
PCs	missing	DRR166650		SAMD00159389	National Institute of Infectious Diseases	pXO1,pXO2	not applicable	Japan	1977
PR01	PR01	ASM168313v1	GCA_001683135.1	SAMN04075676	University of Illinois at Urbana-Champaign		not applicable	USA	not collected
PR02	PR02	ASM168315v1	GCA_001683155.1	SAMN04075677	University of Illinois at Urbana-Champaign		not applicable	USA	not collected
PR05	PR05	ASM168317v1	GCA_001683175.1	SAMN04075680	University of Illinois at Urbana-Champaign		not applicable	USA	not collected
PR06	PR06	ASM168319v1	GCA_001683195.1	SAMN04075681	University of Illinois at Urbana-Champaign		not applicable	USA	not collected
PR07	PR07	ASM168321v1	GCA_001683215.1	SAMN04075682	University of Illinois at Urbana-Champaign		not applicable	USA	not collected
PR08	PR08	ASM168323v1	GCA_001683235.1	SAMN04075683	University of Illinois at Urbana-Champaign		not applicable	USA	not collected
PR09-1	PR09-1	ASM168325v1	GCA_001683255.1	SAMN04075684	University of Illinois at Urbana-Champaign		not applicable	USA	not collected
PR09-4	PR09-4	ASM168327v1	GCA_001683275.1	SAMN04075685	University of Illinois at Urbana-Champaign		not applicable	USA	not collected
PR10-4	PR10-4	ASM168329v1	GCA_001683295.1	SAMN04075686	University of Illinois at Urbana-Champaign		not applicable	USA	not collected
Sirajganj-1/1		SRR31772169		SAMN45866409	Bundeswehr Institute of Microbiology	pXO1,pXO2	soil	Bangladesh	2013
Sirajganj-1/2		SRR31772168		SAMN45866410	Bundeswehr Institute of Microbiology	pXO1,pXO2	soil	Bangladesh	2013
Sirajganj-2		SRR31772181		SAMN45866398	Bundeswehr Institute of Microbiology	pXO1,pXO2	soil	Bangladesh	2013
Sterne 09RA8929	Sterne 09RA8929	ASM333512v1	GCA_003335125.1	SAMN09635715	Friedrich-Loeffler-Institut	pXO1	not applicable	Germany	2017
Sterne 34F2	Sterne 34F2	ASM200526v1	GCA_002005265.1	SAMN06161234	NHGRI/NIH	pXO1	not applicable	Unknown	2015-11-17
Sterne-ASM816	Sterne	ASM816v1	GCA_000008165.1	SAMN02598266	DOE Joint Genome Institute		not applicable	Unknown	Unknown
Sterne-ASM83263	Sterne	ASM83263v1	GCA_000832635.1	SAMN03010431	Los Alamos National Laboratory	pXO1	not applicable	USA	Unknown
Sterne-CLR1-12	Sterne-CLR1-12	ASM3963978v1	GCA_039639785.1	SAMN40399306	CDC	pXO1	not applicable	USA	2023
Sterne-CLR1-2	Sterne-CLR1-2	ASM3963977v1	GCA_039639775.1	SAMN40399307	CDC	pXO1	not applicable	USA	2023
Sterne-CLR1-32	Sterne-CLR1-32	ASM3963976v1	GCA_039639765.1	SAMN40399308	CDC	pXO1	not applicable	USA	2023
Sterne-CLR2-11	Sterne-CLR2-11	ASM3963975v1	GCA_039639755.1	SAMN40399309	CDC	pXO1	not applicable	USA	2023
Sterne-CLR2-13	Sterne-CLR2-13	ASM3963734v1	GCA_039637345.1	SAMN40399310	CDC	pXO1	not applicable	USA	2023
Sterne-CLR2-46	Sterne-CLR2-46	ASM3963711v1	GCA_039637115.1	SAMN40399311	CDC	pXO1	not applicable	USA	2023
Sterne-PDT001640505		PDT001640505.1	GCA_029694985.1	SAMN15480668	National Center for Biotechnology Information	pXO1	not applicable	Unknown	Unknown
Sterne-PDT001640506		PDT001640506.1	GCA_029694925.1	SAMN15480667	National Center for Biotechnology Information	pXO1	not applicable	Unknown	Unknown
Sterne-PDT001640507		PDT001640507.1	GCA_029694945.1	SAMN15480666	National Center for Biotechnology Information	pXO1	not applicable	Unknown	Unknown
Sterne-PDT001640508		PDT001640508.1	GCA_029695385.1	SAMN15480665	National Center for Biotechnology Information	pXO1	not applicable	Unknown	Unknown
Sterne-PDT001640510		PDT001640510.1	GCA_029695365.1	SAMN15480670	National Center for Biotechnology Information	pXO1	not applicable	Unknown	Unknown
Sterne-PDT001640511		PDT001640511.1	GCA_029695345.1	SAMN15480669	National Center for Biotechnology Information	pXO1	not applicable	Unknown	Unknown
Sterne-PDT001640512		PDT001640512.1	GCA_029694765.1	SAMN15480664	National Center for Biotechnology Information	pXO1	not applicable	Unknown	Unknown
Tangail-1	Tangail-1	ASM165447v1	GCA_001654475.1	SAMN05003865	Bundeswehr Institute of Microbiology	pXO1,pXO2	soil	Bangladesh	2012
Tangail-2		SRR31772166		SAMN45866411	Bundeswehr Institute of Microbiology	pXO1,pXO2	soil	Bangladesh	2013
Tangail-3		SRR31772182		SAMN45866397	Bundeswehr Institute of Microbiology	pXO1,pXO2	soil	Bangladesh	2013
Tangail-4/1		SRR31772165		SAMN45866412	Bundeswehr Institute of Microbiology	pXO1,pXO2	soil	Bangladesh	2013
Tangail-4/2	Tangail-4/2	ASM2222116v1	GCA_022221165.1	SAMN18241470	Bundeswehr Institute of Microbiology	pXO1,pXO2	soil	Bangladesh	2012
